# Supplementary material for: Potent CCR3 Receptor Antagonist, SB328437, Suppresses Colonic Eosinophil Chemotaxis and Inflammation in the Winnie Murine Model of Spontaneous Chronic Colitis
Source: Int J Mol Sci. 2022 Jul 14;23(14):7780. doi: 10.3390/ijms23147780 (PMC9317166; doi:10.3390/ijms23147780)
Supplement: Supplementary file 1 [file ijms-23-07780-s001.zip]

Archive with 1 entries (1 files):
- ijms-1745495-supplementary.pdf
